# Supplementary material for: Hourly Seamless Surface O3 Estimates by Integrating the Chemical Transport and Machine Learning Models in the Beijing-Tianjin-Hebei Region
Source: Int J Environ Res Public Health. 2022 Jul 12;19(14):8511. doi: 10.3390/ijerph19148511 (PMC9324222; doi:10.3390/ijerph19148511)
Supplement: Supplementary file 1 [file ijerph-19-08511-s001.zip]

Archive with 1 entries (1 files):
- ijerph-1795027-supplementary.pdf
